# Supplementary material for: Unsupervised Immune Profiling Identifies Distinct Post-Transplant T-Cell Clusters Associated with Kidney Allograft Function
Source: Med Sci (Basel). 2026 May 4;14(2):238. doi: 10.3390/medsci14020238 (PMC13214605; doi:10.3390/medsci14020238)
Supplement: Supplementary file 1 [file medsci-14-00238-s001.zip]

Archive with 1 entries (1 files):
- medsci-4264239-supplementary.pdf
